# Supplementary material for: Midpalatal suture maturation staging using cone beam computed tomography in patients aged between 9 to 21 years
Source: Sci Rep. 2022 Mar 12;12:4318. doi: 10.1038/s41598-022-08293-y (PMC8918350; doi:10.1038/s41598-022-08293-y)
Supplement: Supplementary file 1 — Supplementary Information. [file 41598_2022_8293_MOESM1_ESM.xlsx]

## Sheet: Sheet1
	Midpalatal suture maturation staging using cone beam computed tomography in patients aged between 9 to 21 years
	Fabio SAVOLDI, Ki Kwan WONG, Andy W. K. YEUNG, James K. H. TSOI, Min GU, Michael M. BORNSTEIN
	No.			MEASUREMENTS 1
		Sex	Age	Segment length			Suture Length			Ossification length																								Interdigitation			Ossification			Bone density
		M/F		PM	MA	PA	PM	MA	PA	PM							Total	MA							Total	PA							Total	PM	MA	PA	PM	MA	PA	Mean Greyscale					MPSD ratio			Density soft
																																								PM	MA	PA	Bone	Soft tissue	PM	MA	PA	PM	MA
	1	F	9.03562	11.934	15.689	10.117	12.569	17.563	11.153	1.585	0.884	1.931	2.355	1.963			8.718	2.262	0.603	0.459	0.618	5.674			9.616	2.676	2.503	0.295	3.036				8.51	1.05321	1.11945	1.1024	0.693611	0.547515	0.763023	124.4	127.2	116.4	147.6	72.31	0.691858	0.729048	0.585602	1.72037	1.75909
	2	F	9.28493	9.968	15.504	14.511	11.306	16.191	16.818	2.516	1.212	4.383					8.111	2.067	3.246	3.783	0.631				9.727	0.476	10.166	1.875	1.344				13.861	1.13423	1.04431	1.15898	0.717407	0.600766	0.824176	123.5	117	119.5	107.76	72.91	1.45165	1.26514	1.33687	1.69387	1.60472
	3	M	9.4	13.709	7.618	13.99	15.018	8.692	16.294	15.018							15.018	1.721	4.118						5.839	1.313	1.221	1.876	3.883	0.62	2.396	0.607	11.916	1.09548	1.14098	1.16469	1	0.671767	0.731312	131.43	128.12	111.34	134.06	69.81	0.959066	0.907549	0.646381	1.88268	1.83527
	4	M	9.45753	12.5	15.7	12	12.7	16.9	13.6	10.2	1.8						12	4.7	2.7	1					8.4	2.7	2.6	6.7					12	1.016	1.07643	1.13333	0.944882	0.497041	0.882353	103.1	99.5	86.6	100.5	56.8	1.0595	0.977117	0.681922	1.81514	1.75176
	5	M	9.69041	12.935	14.086	15.507	13.443	15.42	16.994	2.281	5.385	2.417					10.083	0.946	3.277	0.907	1.161	2.048			8.339	0.813	2.773	1.855	2.635				8.076	1.03927	1.0947	1.09589	0.750056	0.540791	0.475227	124.96	127.1	122.83	133.63	69.42	0.864974	0.898302	0.831802	1.80006	1.83088
	6	F	9.7	10.39	18.825	9.554	11.528	19.528	10.24	0.803	1.428	0.746	0.44				3.417	4.058	0.723	0.992	0.674	0.385			6.832	0.301	0.492	0.481	2.384				3.658	1.10953	1.03734	1.0718	0.296409	0.349857	0.357227	151.2	162.1	159	172.24	88.596	0.748458	0.878772	0.84171	1.70662	1.82965
	7	F	9.9	10.816	18.065	11.892	11.264	19.012	12.777	0.892	3.061	1.363	2.853				8.169	1.159	5.477						6.636	0.915							0.915	1.04142	1.05242	1.07442	0.725231	0.349043	0.0716131	131.7	111.5	93.3	105.22	70.53	1.76333	1.18103	0.656385	1.86729	1.58089
	8	F	10.5808	12.4	9.2	15.6	13.1	11.3	18.3	2.6	4.2	3.5					10.3	2.6	7.9						10.5	1.4	2.9	4					8.3	1.05645	1.22826	1.17308	0.78626	0.929204	0.453552	140.8	161.2	134.2	131.4	82.8	1.19342	1.61317	1.05761	1.70048	1.94686
	9	M	10.7315	10.914	14.625	12.879	11.884	16.157	13.851	2.486	1.103	5.028					8.617	4.288	5.915	1.72					11.923	0.81	1.208	1.868	3.288				7.174	1.08888	1.10475	1.07547	0.725093	0.737946	0.517941	119.1	105.6	102.5	113.71	72.35	1.13032	0.803917	0.728965	1.64616	1.45957
	10	F	10.7178	15.292	8.155	11.952	17.177	9.34	13.517	3.731	7.837	3.288					14.856	0.74	0.482	1.105	0.252				2.579	1.143	1.818	0.743	0.582	0.576			4.862	1.12327	1.14531	1.13094	0.864877	0.276124	0.359695	121.06	116.9	108.75	124.71	71.25	0.931725	0.853909	0.701459	1.69909	1.6407
	11	M	11.9425	13.286	21.63	15.659	14.934	22.268	17.335	3.629	2.996						6.625	3.233	3.296	2.636	5.322				14.487	1.277	4.215	1.225					6.717	1.12404	1.0295	1.10703	0.443619	0.650575	0.387482	121.8	122.9	105.7	125.27	63.53	0.943797	0.961613	0.683026	1.9172	1.93452
	12	F	11.9507	10.759	16.275	15.081	11.355	17.464	15.933	1.211	7.628						8.839	6.556	6.793	1.513					14.862	8.018	1.729	4.393					14.14	1.0554	1.07306	1.05649	0.778424	0.851008	0.887466	101.3	114.4	110.6	134.39	65.25	0.521406	0.710876	0.655916	1.55249	1.75326
	13	M	12.2466	13.116	18.734	10.988	14.832	19.661	11.509	0.616	1.134	2.395	0.355	2.672			7.172	2.26	0.802	0.769	0.903	1.908	1.155		7.797	0.788	0.71	0.424	0.084				2.006	1.13083	1.04948	1.04742	0.483549	0.396572	0.174298	106.09	110.69	123.98	123.69	66.99	0.689594	0.770723	1.00511	1.58367	1.65234
	14	M	12.274	8.773	13.933	14.52	9.167	15.46	17.273	1.339	0.776	1.389	0.393				3.897	0.786	2.985	0.605	1.876	0.546	0.652		7.45	1.592	1.304	3.136	1.102	0.848	1.736		9.718	1.04491	1.1096	1.1896	0.425112	0.481889	0.562612	115.4	105.7	92.1	126.48	57.14	0.840208	0.700317	0.504182	2.0196	1.84984
	15	F	12.3	15.887	14.794	14.772	16.293	16.793	16.518	2.494	1.132						3.626	2.73	0.822	3.826					7.378	2.95	4.337	0.592					7.879	1.02556	1.13512	1.1182	0.22255	0.43935	0.476995	121.5	132.4	123.5	135.75	86.3	0.71183	0.932255	0.752275	1.40788	1.53418
	16	M	12.4384	10.266	17.573	11.379	11.691	21.341	13.747	2.297	2.742	0.373					5.412	2.903	4.706	1.003	1.12	0.249	0.988		10.969	2.331	1.384	0.899	0.554				5.168	1.13881	1.21442	1.2081	0.46292	0.513987	0.375937	134.3	115.8	109.6	115.124	70.522	1.42994	1.01516	0.876149	1.90437	1.64204
	17	F	12.5	10.44	18.933	11.612	10.769	20.125	12.928	5.872	0.789	0.662					7.323	1.905	1.079	3.617	3.734				10.335	0.649	1.401						2.05	1.03151	1.06296	1.11333	0.680007	0.51354	0.158571	123.5	129.7	130.3	133.35	76.65	0.826279	0.935626	0.946208	1.61122	1.69211
	18	F	12.674	9.939	18.26	14.313	11.004	20.375	16.29	4.613	4.331						8.944	3.537	0.882	3.913	0.939	0.591			9.862	1.752	5.51						7.262	1.10715	1.11583	1.13813	0.812795	0.484025	0.445795	123.04	147.18	137.92	151.72	67.73	0.658531	0.945946	0.835695	1.81662	2.17304
	19	F	12.9288	12.486	15.739	16.521	13.769	16.779	17.71	1.546	4.863	1.97	3.175				11.554	2.425	2.471	1.654	5.299	0.839			12.688	1.759	0.653	2.897					5.309	1.10276	1.06608	1.07197	0.839131	0.756183	0.299774	114.08	103.44	111.55	105.65	70.02	1.2366	0.937974	1.16559	1.62925	1.47729
	20	F	13.0027	10.412	18.603	12.727	10.901	20.479	14.033	7.893	1.406						9.299	11.787	7.187						18.974	3.98	3.705	4.574					12.259	1.04697	1.10084	1.10262	0.853041	0.92651	0.873584	110.24	119.56	112.36	102.32	79.55	1.34783	1.75714	1.44093	1.3858	1.50295
	21	M	13.0082	10.445	16.235	14.638	13.814	17.65	15.979	5.233	2.021	3.464					10.718	1.96	0.492	2.05	1.256				5.758	6.84	0.263	4.674					11.777	1.32255	1.08716	1.09161	0.77588	0.326232	0.73703	132.07	135.51	142.36	139.62	66.73	0.896419	0.943614	1.03759	1.97917	2.03072
	22	M	13.0356	16.821	20.138	11.397	17.721	23.35	12.08	2.7	0.861	1.576	1.092	3.148	1.165		10.542	1.634	2.363	5.552	4.511				14.06	4.407	0.443	0.378					5.228	1.0535	1.1595	1.05993	0.594887	0.602141	0.432781	86.28	79.5	75.67	72.76	54.37	1.73518	1.3665	1.15824	1.5869	1.4622
	23	M	13.5	12.472	19.115	15.367	13.59	20.103	17.8	2.53	1.635	1.847	1.404	0.915			8.331	2.302	1.837	0.903	3.28	1.018			9.34	3.158	2.292	0.247					5.697	1.08964	1.05169	1.15833	0.613024	0.464607	0.320056	142.2	112.19	82.07	102.05	73.15	2.38927	1.35087	0.308651	1.94395	1.5337
	24	M	13.7096	12.402	13.778	15.275	12.975	14.663	15.782	1.054	1.823	4.986	4.006				11.869	4.149	5.53	0.386					10.065	5.131	0.453	1.514	1.192				8.29	1.0462	1.06423	1.03319	0.914759	0.686422	0.525282	119.18	122.24	108.7	112.37	74.61	1.18035	1.26139	0.902807	1.59737	1.63839
	25	F	14.1699	11.316	7.732	12.503	12.236	9.05	13.505	0.281	0.73	0.225	2.265	0.961	1.26		5.722	3.504	0.937	0.867					5.308	1.303	1.482	0.797	0.965	1.022			5.569	1.0813	1.17046	1.08014	0.467636	0.586519	0.412366	123.13	122.32	121.97	124.69	60.61	0.975655	0.963015	0.957553	2.03151	2.01815
	26	F	14.1726	10.604	18.156	11.338	13.253	20.079	12.189	9.81	3.075						12.885	5.856	11.55						17.406	11.729							11.729	1.24981	1.10592	1.07506	0.972233	0.866876	0.962261	132.5	117.9	131	122.06	60.79	1.17039	0.932104	1.14591	2.17963	1.93946
	27	F	14.5452	10.442	16.344	14.417	11.339	17.91	15.084	1.523	1.961	2.111					5.595	4.59	12.277						16.867	3.092	4.726	5.701					13.519	1.0859	1.09581	1.04626	0.49343	0.941764	0.896248	112.3	135.9	120.2	137.22	73	0.611959	0.979446	0.734974	1.53836	1.86164
	28	M	14.6932	8.884	18.434	15.752	9.653	21.989	17.455	0.767	2.127	2.576					5.47	2.316	1.135	2.898	4.321	0.688	0.404	1.125	12.887	0.514	0.726	1.206					2.446	1.08656	1.19285	1.10811	0.566663	0.586066	0.140132	102.6	96.7	97.3	84.62	60.94	1.75929	1.51014	1.53547	1.68362	1.58681
	29	F	14.8	10.812	10.452	11.575	11.733	12.251	14.696	1.657	0.71						2.367	3.844	0.488	0.269	0.562				5.163	0.399	1.184	0.468					2.051	1.08518	1.17212	1.26963	0.201739	0.421435	0.139562	116.3	123.4	109.2	127.976	84.53	0.731253	0.894674	0.567831	1.37584	1.45984
	30	M	14.8767	14.183	17.661	14.321	15.234	18.85	17.678	0.964	1.103	0.642	3.317	4.337			10.363	2.12	0.455	0.713	3.234				6.522	0.252	0.249	1.362	2.38	0.539	0.787		5.569	1.0741	1.06732	1.23441	0.680255	0.345995	0.315024	113.8	120.6	111.3	113.37	71.89	1.01037	1.1743	0.950096	1.58297	1.67756
	31	M	15.1068	11.307	15.924	15.994	12.446	17.428	17.467	0.355	1.215	1.673					3.243	4.391	0.458	11.086					15.935	9.559	2.6	0.449					12.608	1.10073	1.09445	1.0921	0.260566	0.914333	0.721818	108.12	89.98	98.28	83.7	67.73	2.52912	1.39324	1.91296	1.59634	1.32851
	32	M	15.1918	11.1	16.9	10.7	11.4	19.4	11.8	11.4							11.4	12.4	6.8						19.2	5.6	0.9	2.2					8.7	1.02703	1.14793	1.1028	1	0.989691	0.737288	115.8	114.8	112	112	64.6	1.08017	1.05907	1	1.79257	1.77709
	33	F	15.3726	15.784	14.203	14.458	17.409	15.877	15.029	0.839	3.034	1.471	0.753	0.559	0.895	1.488	9.039	1.096	0.569	0.968	0.389				3.022	0.4	1.384	1.003	0.362	0.995	0.855		4.999	1.10295	1.11786	1.03949	0.519214	0.190338	0.332624	134.57	130.64	125.96	148.51	59.57	0.843265	0.799078	0.746458	2.25902	2.19305
	34	F	15.6575	13.579	15.974	14.527	14.612	17.668	16.81	1.637	8.921						10.558	0.491	0.683	4.85					6.024	1.533	0.329	0.689					2.551	1.07607	1.10605	1.15716	0.722557	0.340955	0.151755	113	125.4	97	110.81	73.36	1.05848	1.38959	0.631242	1.54035	1.70938
	35	F	15.7534	14.645	18.012	7.203	15.791	18.836	7.503	15.791							15.791	1.648	7.174	1.418	0.794				11.034	0.937	3.021	1.215					5.173	1.07825	1.04575	1.04165	1	0.585793	0.689458	160.77	164.23	154.65	161.33	78.41	0.993247	1.03497	0.91944	2.05038	2.0945
	36	F	15.7726	12.109	14.084	9.983	14.065	15.13	11.266	1.314	9.393						10.707	7.616	5.607						13.223	0.814	0.844	0.868	4.666				7.192	1.16153	1.07427	1.12852	0.761251	0.873959	0.638381	110.14	119.89	135.38	134.14	62.17	0.666528	0.802001	1.01723	1.77159	1.92842
	37	F	16.2438	12.7	20.7	12.1	13.8	20.8	15.1	13.7							13.7	10.7	7.5						18.2	14.6							14.6	1.08661	1.00483	1.24793	0.992754	0.875	0.966887	134.3	125.2	122	141.8	84.7	0.868651	0.709282	0.65324	1.5856	1.47816
	38	F	16.4	12.489	21.522	10.401	12.948	22.814	12.293	2.683	1.205	6.892					10.78	3.486	0.451	0.192	0.241	4.263	6.528		15.161	1.093	5.498	4.336					10.927	1.03675	1.06003	1.18191	0.832561	0.664548	0.88888	123.26	131.42	114.95	163.064	73.82	0.553987	0.645422	0.460871	1.66974	1.78028
	39	M	16.4027	13.475	14.308	11.515	13.994	14.963	14.103	1.265	6.287	1.487	0.731				9.77	5.552	2.704	4.435					12.691	2.749	0.562	2.531	0.815				6.657	1.03852	1.04578	1.22475	0.698156	0.848159	0.472027	125.1	121.7	121.8	125.51	71.33	0.992433	0.929679	0.931525	1.75382	1.70615
	40	F	16.4575	9.01	17.528	13.247	9.365	19.151	15.064	0.974	2.237	2.007					5.218	0.92	0.839	1.201	4.949	1.26	0.823		9.992	0.742	0.891	0.638	4.087	0.557			6.915	1.0394	1.09259	1.13716	0.557181	0.521748	0.459041	132.8	131.1	127.4	130.8	86.16	1.0448	1.00672	0.923835	1.54132	1.52159
	41	M	16.6822	11.727	16.929	17.206	12.008	18.176	19.22	1.475	1.184	4.611	0.88				8.15	0.759	9.07	0.952					10.781	0.947	0.635	4.468	0.853	2.979	1.578		11.46	1.02396	1.07366	1.11705	0.678714	0.593145	0.596254	144.09	135.1	129.92	144.05	65.72	1.00051	0.88574	0.819609	2.19248	2.05569
	42	M	16.8521	10.798	19.128	12.672	12.781	20.454	13.895	4.266	3.075						7.341	0.517	3.433	4.588	3.046	3.469			15.053	2.935	4.228	0.335	0.614				8.112	1.18365	1.06932	1.09651	0.574368	0.735944	0.583807	111.1	108.8	104.7	122	60.58	0.822533	0.785086	0.718333	1.83394	1.79597
	43	M	17.2877	13.232	15.447	17.725	14.526	18.313	19.804	2.144	4.309	0.621	2.903				9.977	1.075	1.474	1.716	0.453	1.714	1.746	1.155	9.333	2.512	0.932	0.674	1.964				6.082	1.09779	1.18554	1.11729	0.686837	0.509638	0.30711	132.04	135.83	134.72	125.69	68.3	1.11065	1.17669	1.15734	1.93324	1.98873
	44	F	17.4384	7.1	14.2	15.5	7.7	17.1	17.6	7.6							7.6	3.3	3.8	2.4	3.1				12.6	10.4	4.6	1.8					16.8	1.08451	1.20423	1.13548	0.987013	0.736842	0.954545	142.6	141.7	143.8	167.8	83.6	0.700713	0.690024	0.714964	1.70574	1.69498
	45	M	17.6932	14.218	17.779	15.822	14.964	20.034	16.176	5.709	4.334	4.177					14.22	1.571	3.313	9.253	2.83				16.967	4.874	4.276	3.141					12.291	1.05247	1.12684	1.02237	0.950281	0.84691	0.759829	123.8	114.18	115.43	116.739	60.58	1.12573	0.954433	0.976691	2.04358	1.88478
	46	F	17.7	12.669	16.107	11.989	13.976	16.916	12.814	0.796	1.447	2.004	5.376				9.623	0.934	1.791	1.216	5.108	0.937	1.302		11.288	1.351	1.318	2.01	1.35	0.53	0.443		7.002	1.10317	1.05023	1.06881	0.688537	0.667297	0.546434	116	105.4	99.6	137.67	75.07	0.653834	0.484505	0.391853	1.54522	1.40402
	47	F	17.7288	9.93	16.152	18.257	11.519	17.389	19.834	0.926	1.141	0.904	3.54				6.511	3.514	6.135	4.768					14.417	2.828	6.298	5.815	1.507				16.448	1.16002	1.07658	1.08638	0.56524	0.829087	0.829283	101.8	127.8	126	90.944	66.95	1.45245	2.53605	2.46103	1.52054	1.90889
	48	M	17.789	12.093	17.174	16.426	13.11	19.246	18.811	2.67	2.772	5.699					11.141	1.268	3.338	10.625					15.231	0.965	5.794	2.578	2.59				11.927	1.0841	1.12065	1.1452	0.849809	0.791385	0.634044	104.12	94.22	119.52	101.49	57.91	1.06035	0.83318	1.41372	1.79796	1.62701
	49	F	18.2	12.567	16.279	16.294	13.735	17.819	19.48	0.528	0.38	1.155	1.388	1.06			4.511	1.078	3.714	0.863					5.655	0.771	1.601	1.102	1.853	0.931			6.258	1.09294	1.0946	1.19553	0.328431	0.317358	0.321253	114.7	109.4	125.5	123.1	85.16	0.778598	0.638904	1.06326	1.34688	1.28464
	50	F	18.4384	13.737	16.217	13.285	14.623	18.953	13.948	4.01	2.926	5.445					12.381	8.412	7.726	1.938					18.076	10.922	2.328						13.25	1.0645	1.16871	1.04991	0.84668	0.953728	0.949957	132.5	133.5	135.9	110.27	63.68	1.47714	1.4986	1.55012	2.08072	2.09642
	51	F	18.4493	10.149	23.682	4.635	12.158	25.319	5.417	2.112	1.278	2.347					5.737	1.664	2.479	0.739					4.882	1.158							1.158	1.19795	1.06912	1.16872	0.47187	0.19282	0.213771	143.43	163.11	169.68	159.53	69.86	0.820453	1.03992	1.11319	2.05311	2.33481
	52	F	18.9014	13.548	16.418	9.88	14.297	19.149	10.809	2.356	2.423	1.205	0.689	3.609			10.282	5.082	1.006	2.415	3.406	1.643			13.552	6.086	3.064						9.15	1.05528	1.16634	1.09403	0.719172	0.707713	0.846517	98.65	99.61	114.04	89.959	58.05	1.27237	1.30245	1.75468	1.6994	1.71593
	53	F	19	11.127	18.755	12.963	11.268	21.405	15.459	1.339	2.169	0.674	1.086				5.268	0.874	2.9	0.952	0.412				5.138	5.248	0.372	0.282	0.158				6.06	1.01267	1.1413	1.19255	0.467519	0.240037	0.392005	106.1	98.6	101.7	106.16	79.01	0.99779	0.721547	0.835727	1.34287	1.24794
	54	M	18.9562	12.584	19.627	14.464	13.389	20.657	15.982	1.074	2.498	0.9	0.549				5.021	2.307	0.77	2.596	3.214				8.887	0.662	0.913	0.457	0.519	3.384			5.935	1.06397	1.05248	1.10495	0.375009	0.430217	0.371355	110.12	120.03	117.17	112.58	59.52	0.953637	1.14041	1.08651	1.85013	2.01663
	55	F	19.137	13.627	16.732	11.552	14.647	17.568	13.643	1.497	3.191	4.304	1.27				10.262	2.12	6.875	3.051	2.104				14.15	9.988							9.988	1.07485	1.04996	1.18101	0.700621	0.805442	0.732097	152.27	145.02	152.78	150.43	72.13	1.0235	0.930907	1.03001	2.11105	2.01054
	56	M	19.2384	7.246	19.933	14.122	8.028	21.791	15.329	3.859	1.434						5.293	10.077	3.524	1.575					15.176	0.901	5.562	3.469					9.932	1.10792	1.09321	1.08547	0.659317	0.696434	0.647922	121.9	130.7	143.6	122.342	55.381	0.993399	1.12482	1.31747	2.20112	2.36002
	57	F	19.4575	11.367	11.957	9.925	12.426	12.587	10.784	6.398	5.801						12.199	6.869	4.678						11.547	6.026	0.764	1.043					7.833	1.09316	1.05269	1.08655	0.981732	0.917375	0.726354	139.8	146.7	164.5	138.131	66.05	1.02315	1.11888	1.36582	2.11658	2.22104
	58	F	19.5452	10.77	17.951	14.25	11.781	19.778	15.763	1.206	1.905	0.626	1.061				4.798	3.498	0.611	2.827	2.082	3.049	0.902		12.969	1.731	2.213	3.522	0.862	0.952	1.09		10.37	1.09387	1.10178	1.10618	0.407266	0.655729	0.65787	126.19	119.59	114.56	114.11	62.97	1.23621	1.10716	1.0088	2.00397	1.89916
	59	F	19.7	10.632	19.514	15.983	11.255	19.964	18.273	0.787	4.702	4.565					10.054	0.782	5.624						6.406	1.12	0.763	3.436					5.319	1.0586	1.02306	1.14328	0.893292	0.320878	0.291085	132.7	122.9	111.7	117.55	80.76	1.4118	1.14542	0.840989	1.64314	1.52179
	60	M	19.9	11.891	17.922	14.507	12.526	18.95	15.93	1.267	0.663	2.362	4.456				8.748	4.844	1.549	0.844	0.963	2.413	1.444		12.057	3.249	2.222	0.386	0.95	0.194			7.001	1.0534	1.05736	1.09809	0.698387	0.636253	0.439485	142.4	138.2	140.6	116.93	84.58	1.78733	1.6575	1.73168	1.68361	1.63396
	61	M	20.5836	13.267	21.644	12.785	15.039	26.555	14.493	3.458	1.154	4.616	2.246				11.474	3.545	17.615	4.002					25.162	6.551	4.129	0.95	0.831				12.461	1.13356	1.2269	1.13359	0.76295	0.947543	0.859794	117.36	130.67	140.27	122.53	64.1	0.911518	1.13931	1.30361	1.83089	2.03853
	62	M	20.6	13.754	21.109	12.259	14.706	22.355	13.393	5.778	6.779						12.557	2.572	6.027	1.561	1.076	1.217			12.453	1.663	2.601						4.264	1.06922	1.05903	1.0925	0.853869	0.557057	0.318375	115.3	111.7	94.4	117.22	68.11	0.960904	0.887599	0.535329	1.69285	1.63999
	63	M	20.6521	10.276	22.895	14.316	10.669	24.378	16.992	1.381	4.408						5.789	6.591	1.458	4.869	3.749	3.329			19.996	2.07	3.04	0.637	0.818				6.565	1.03824	1.06477	1.18692	0.5426	0.820248	0.386358	130.99	147.72	132.88	152.28	63.24	0.760894	0.948787	0.78212	2.07132	2.33586
	64	M	20.7	14.428	14.392	12.938	15.405	15.769	13.303	4.154	1.689	0.715	5.568				12.126	7.516	2.103						9.619	4.091	3.464	1.982	1.114				10.651	1.06772	1.09568	1.02821	0.787147	0.609994	0.800646	133.9	139.8	135.8	145.32	65.9	0.856208	0.930496	0.880131	2.03187	2.1214
	65	F	20.7	13.302	16.915	12	13.956	17.462	12.662	0.686	1.608	1.895	0.784	4.431			9.404	4.916	9.176	1.317	1.774				17.183	0.731	2.711	4.384					7.826	1.04917	1.03234	1.05517	0.673832	0.984022	0.61807	143	162.5	160.3	174.25	66.42	0.710192	0.891032	0.87063	2.15297	2.44655
	66	F	20.8	7.805	13.467	12.456	9.029	14.29	13.108	0.878	1.72						2.598	2.893	2.321	1.353	1.475				8.042	6.265	3.277						9.542	1.15682	1.06111	1.05234	0.28774	0.562771	0.727952	126.33	153.17	143.63	151.56	55.37	0.737707	1.01674	0.917559	2.28156	2.7663
	67	F	20.9	11.626	14.373	12.933	12.34	16.044	14.071	4.323	1.733	4.426					10.482	1.622	10.327						11.949	0.143	3.725	4.14					8.008	1.06141	1.11626	1.08799	0.849433	0.744764	0.569114	131.7	127.4	154.6	160.437	75.87	0.660187	0.609339	0.930978	1.73586	1.67919
	68	F	21.2521	8.7	17.3	13.5	8.9	18.1	16.4	3.3	2.7						6	1.2	3.4	12.5					17.1	4.1	3.2	5.1					12.4	1.02299	1.04624	1.21481	0.674157	0.944751	0.756098	135.3	167.6	143.4	165.7	62.6	0.705141	1.01843	0.783705	2.16134	2.67732
	69	M	21.3068	13.1	17.3	11.8	14.7	21.1	13.4	2.1	2.6	6	0.8				11.5	0.7	4.4	10.9	2.9				18.9	1	4	0.9					5.9	1.12214	1.21965	1.13559	0.782313	0.895735	0.440299	129.4	120.2	94	123.9	62.8	1.09002	0.939444	0.510638	2.06051	1.91401
	70	F	21.4521	8.7	16.6	13.9	8.9	17.8	16.5	5.6	2.8						8.4	8.9	5.6						14.5	8.6	4.4	1.4					14.4	1.02299	1.07229	1.18705	0.94382	0.814607	0.872727	119.3	138.3	140.2	153.8	65.2	0.610609	0.825056	0.846501	1.82975	2.12117
	71	F	21.9753	11.968	13.57	19.293	12.816	14.208	22.11	0.762	0.9	4.444	1.557				7.663	0.508	5.142	1.016	1.536				8.202	0.826	3.151	1.753	4.824	3.797			14.351	1.07086	1.04702	1.14601	0.597924	0.57728	0.649073	112	132.9	109.5	111.678	77.491	1.00942	1.62076	0.936292	1.44533	1.71504
	72	F	21.9753	13.199	14.933	12.003	13.982	15.788	12.542	2.354	0.985	0.808	4.039				8.186	0.723	5.621	1.516	0.924	0.271			9.055	0.619	6.932	2.004					9.555	1.05932	1.05726	1.04491	0.585467	0.573537	0.76184	124.2	115.28	122.28	123.29	75.18	1.01891	0.833507	0.979006	1.65204	1.53339
[truncated: 43 more columns]
